# Supplementary material for: Chimpanzee-Specific Endogenous Retrovirus Generates Genomic Variations in the Chimpanzee Genome
Source: PLoS One. 2014 Jul 2;9(7):e101195. doi: 10.1371/journal.pone.0101195 (PMC4079660; doi:10.1371/journal.pone.0101195)
Supplement: Table S1 — Summary of full-length chimpanzee-specific ERV copies. (XLSX) [file pone.0101195.s005.xlsx]

## Sheet: Full-length PtERV
Table S1. Summary of full-length chimpanzee-specific ERV copies.
Number	TSD	5' LTR	Internal region	3' LTR	Chromosome position (panTro3)	Gene density (2MB)	Intronic , Intergenic, Exonic (based on NCBI panTro2 version)	Subfamily
1	GTGA	497	7456	484	chr1:23983892-23991832	37	Intronic (proline-rich nuclear receptor coactivator 2)	PtERV-2b
2	GCTC	379	6672	379	chr1:55389740-55397170	30	Intronic (mRNA 24-dehydrocholesterol reductase)	PtERV-1c
4	AGTG	232	717	379	chr1:122726417-122727744	28	Intergenic	PtERV-1c
6	ATAA	377	7621	377	chr1:125468308-125476683	33	Intergenic	PtERV-1c
9	GTGG	379	8419	379	chr1:161894763-161903940	24	Intergenic	PtERV-1c
10	TGTT	610	8006	610	chr1:192145700-192155926	25	Intronic (nicotinamide mononucleotide adenylyltransferase 2)	PtERV-2c
13	CAGA	379	11828	379	chr3:19762715-19775301	8	Intronic (mRNA potassium voltage-gated channel, subfamily H, member 8)	PtERV-1c
14	228	605	7796	610	chr3:20716585-20725581	8	Intergenic	PtERV-2c
15	GGTA	379	6052	379	chr3:39921738-39932720	-	-	PtERV-1c
16	CTGC	408	6195	409	chr3:45433666-45440678	28	Intergenic	CERV1
22	TAAT	409	6290	271	chr3:79797793-79805259	3	Intergenic	CERV1
23	ATTA	379	6823	379	chr3:89334632-89342213	16	Intergenic	PtERV-1c
24	ATAT	372	5459	379	chr3:89819494-89827654	15	Intergenic	PtERV-1c
25	GTGT	399	6053	399	chr3:97473686-97482070	9	Intergenic	CERV1
27	ATAGA	379	6323	379	chr3:133496948-133504029	-	-	PtERV-1c
28	GCTG	379	6325	379	chr3:166530005-166537158	-	-	PtERV-1c
36	­	371	6816	378	chr4:58495561-58511235	-	-	PtERV-1c
38	GCTG	379	5792	379	chr4:84277109-84283659	-	-	PtERV-1c
39	AAGT	324	3711	342	chr4:84702372-84706749	23	Intronic ( mRNA corin)	CERV1
41	ATGT	379	8469	379	chr4:110007438-110016665	11	Intergenic	PtERV-1c
43	­	323	7353	364	chr4:118672506-118680546	4	Intronic (protein similar to ERV-BabFcenv provirus ancestral Env polyprotein precursor)	CERV1
44	AAGG	379	7123	380	chr4:162701729-162709611	9	Intergenic	PtERV-1c
45	GCAT	409	9715	409	chr4:162714964-162725497	9	Intergenic	CERV1
47	ATAT	379	6332	336	chr5:19812096-19819143	22	Intronic (mRNA similar to KIAA0372)	PtERV-1c
51	GTGG	447	2548	379	chr5:38611313-38614687	-	-	PtERV-1c
53	GAGG	415	8581	409	chr5:40268115-40277520	-	-	CERV1
54	GTAC	379	7039	379	chr5:55631652-55639449	-	-	PtERV-1c
55	GAAC	409	6419	409	chr5:57542449-57549686	15	Intergenic	CERV1
56	GTGA	409	8672	405	chr5:72154880-72164366	34	Intergenic	CERV1
59	GT	379	7585	377	chr5:96578503-96586842	10	Intergenic	PtERV-1c
65	ATTG	591	7742	591	chr6:53602017-53610941	34	Intergenic	PtERV-2c
67-1	­	405	5901	409	chr6:148990134-148996849	14	Intergenic	CERV1
68	TCTC	379	5911	379	chr6:155537394-155544063	13	Intronic (protein similar to ankyrin repeat domain 20A)	PtERV-1c
71	GGAG	578	7717	591	chr7:5557675-5566561	-	-	PtERV-2c
72	CTTA	409	6915	409	chr7:9800297-9808030	-	-	CERV1
73	GTAC	405	7882	409	chr7:21481857-21490553	28	Intergenic	CERV1
76	CCAT	379	7607	379	chr7:35194073-35202438	-	-	PtERV-1c
77	CTAT	379	5841	379	chr7:42370654-42377253	30	Intronic (mRNA hypothetical protein LOC738498)	PtERV-1c
79	GTCC	409	6717	409	chr7:47738357-47745892	-	-	CERV1
84	CTGG	409	8215	409	chr7:54408456-54417489	34	Intronic (mRNA L-3-phosphoserine phosphatase homolog)	CERV1
85	GAC	379	6465	375	chr7:54560704-54567922	36	Intergenic	PtERV-1c
86	CAAG	409	6739	405	chr7:55018212-55025765	-	-	PtERV-1c
87	GAAA	409	6771	408	chr7:58343066-58350654	-	-	CERV1
92	GTCT	407	6722	408	chr7:139514518-139522055	-	-	CERV1
93	CTAG	379	7697	379	chr7:160341525-160349980	-	-	PtERV-1c
94	CTAG	371	7142	379	chr7:161003929-161011821	-	-	PtERV-1c
99	TCTG	409	5113	409	chr8:51430231-51436162	-	-	CERV1
100	CCCC	379	6541	379	chr8:69796451-69803751	-	-	PtERV-1c
101	GCTG	379	6024	794	chr8:95303871-95311068	-	-	PtERV-1c
109	GAAT	409	7186	409	chr10:43198805-43206809	30	Intergenic	CERV1
110	GTAT	409	9017	409	chr10:58576639-58586474	9	Intronic (mRNA similar to ankyrin 3 isoform 1; ankyrin-3, node of Ranvier)	CERV1
113	AACC	409	6547	409	chr10:83504999-83512364	10	Intergenic	CERV1
115	GGTG	375	5081	379	chr10:130350839-130356674	-	-	PtERV-1c
116	GCCG	379	7837	377	chr10:130370534-130379127	-	-	PtERV-1c
118	CTTT	408	9127	409	chr11:40066926-40076870	1	Intergenic	CERV1
119	AAAG	409	7624	409	chr11:40108695-40117137	1	Intergenic	CERV1
120	GCTG	379	6349	379	chr11:49376183-49383290	35	Intronic (mRNA similar to NADPH oxidase 4 variant)	PtERV-1c
123	227	397	7164	409	chr11:69604711-69612691	-	-	CERV1
125	TTTG	382	11302	379	chr11:75358922-75370985	-	-	PtERV-1c
126	GATG	379	11147	379	chr11:87525115-87537020	17	Intergenic	PtERV-1c
127	CCAC	409	7403	409	chr11:92429899-92438120	-	-	CERV1
129	ATGG	379	6712	379	chr12:5668869-5676339	30	Intergenic	PtERV-1c
130	CAAC	408	5088	408	chr12:8713323-8719227	55	Intergenic	CERV1
134	GTAC	409	8085	409	chr12:29994318-30003221	5	Intergenic	CERV1
135	CCTC	617	10436	578	chr12:34957371-34973730	50	Intergenic	PtERV-2c
136	CTGT	324	5553	409	chr12:47687825-47694111	-	-	CERV1
137	TATG	379	6700	379	chr12:50355888-50363346	10	Intergenic	PtERV-1c
138	CAGG	324	11258	568	chr12:50831837-50843640	8	Intronic (protein similar to ERV-BabFcenv provirus ancestral Env polyprotein precursor)	CERV1
139	CAGG	410	7658	405	chr12:51395013-51403486	-	-	CERV1
140	ATAT	379	5651	378	chr12:56377477-56383885	22	Intergenic	PtERV-1c
141	TCAT	409	9504	410	chr12:56613253-56623576	-	-	CERV1
144	GACT	396	8260	396	chr12:72044535-72053687	-	-	CERV1
146	GCAG	409	9153	409	chr12:76184143-76194114	22	Intergenic	CERV1
148	CTTC	379	9101	379	chr12:85619819-85629678	10	Intergenic	PtERV-1c
152	CCTG	379	5915	379	chr13:18272659-18279332	-	-	PtERV-1c
154	GCTT	409	5863	409	chr13:23373179-23379860	-	-	CERV1
162	GTCT	379	5994	379	chr14:57620224-57626976	-	-	PtERV-1c
170	AACC	408	7292	408	chr16:10644854-10652962	-	-	CERV1
172	CAGC	379	7304	245	chr16:31721622-31729580	63	Intronic (mRNA hypothetical protein LOC743006)	CERV1
181	GTTG	379	5444	379	chr18:30422145-30428347	-	-	PtERV-1c
182	GTAC	409	6682	409	chr18:31632997-31640497	24	Intergenic	CERV1
188	GTAA	409	6098	409	chr19:32862751-32869667	7	Intronic (mRNA hypothetical protein LOC740918)	CERV1
189	CATG	379	4993	379	chr19:42680445-42686196	-	-	PtERV-1c
190	GCAC	378	7940	379	chr19:48312517-48321214	-	-	PtERV-1c
191	GTTC	103	5573	377	chr19:48563054-48569107	48	Intronic (mRNA testis expressed sequence 101)	PtERV-1c
196	AGAC	379	7620	379	chr20:30908895-30917273	45	Intergenic	PtERV-1c
198	GAAC	379	6671	379	chr20:30951065-30958494	43	Intergenic	PtERV-1c
202	ATAG	379	8004	379	chr21:337149-345911	19	Intergenic	PtERV-1c
203	­	379	7207	379	chr22:15492932-15500897	33	Intergenic	PtERV-1c
205	ATGG	379	508	259	chr22:47899119-47900265	-	-	PtERV-1c
206	ATTG	409	7558	409	chr2A:31741318-31749759	15	Intergenic	CERV1
207	­	378	7820	316	chr2A:34167556-34176070	-	-	PtERV-1c
208	GCAG	409	6235	409	chr2A:66173781-66181308	-	-	CERV1
209	GCAG	379	8795	379	chr2A:71367484-71377035	-	-	PtERV-1c
211	GAGG	409	6870	409	chr2A:84441984-84449672	3	Intergenic	CERV1
212	ACAC	379	6211	379	chr2A:85143242-85150211	12	Intronic (protein hypothetical protein LOC744079)	PtERV-1c
217	GTCT	379	6937	378	chr2B:146883580-146891274	4	Intergenic	PtERV-1c
219	AAAT	409	7675	409	chr2B:159082778-159091271	3	Intergenic	CERV1
220	AAAC	366	6911	366	chr2B:213069506-213077149	22	Intergenic	PtERV-1c
221	GTTT	409	8334	409	chr2B:215281117-215294823	9	Intronic (protein similar to gag protein)	CERV1
225	CTTT	408	7683	408	chrX:34184340-34192839	7	Intergenic	CERV1
226	­	331	7551	409	chrX:34306375-34314666	8	Intergenic	CERV1
232	TTTT	494	7755	345	chrX:66007003-66015597	17	Intergenic	CERV1
235	GAAT	353	2390	323	chrX:89715048-89718114	5	Intergenic	PtERV-1c
236	GTATT	379	7835	379	chrX:89913208-89921801	-	-	PtERV-1c
241	CTAC	409	7776	409	chrX:139884650-139893244	-	-	CERV1
242	GG	409	6042	494	chrY:16161666-16168611	9	Intronic (protein similar to glyceraldehydephosphate dehydrogenase)	CERV1
243	TCAA	379	6899	379	chrY:16412195-16419852	8	Intergenic	PtERV-1c
245	CAGA	373	5963	368	chrY:17565142-17571846	14	Intronic (mRNA similar to Glycoprotein Xg precursor (Protein PBDX))	PtERV-1c
247	GTAA	544	7584	544	chrY:17808911-17817549	14	Intergenic	CERV2
248	AAAG	379	7160	447	chrY:18161050-18169036	15	Intronic (protein similar to ERV-BabFcenv provirus ancestral Env polyprotein precursor)	PtERV-1c
250	TAAG	379	7879	379	chrY:18225335-18233972	16	Intronic (mRNA similar to FAM92A1 protein)	PtERV-1c
252	GTTG	409	8094	410	chrY:19874465-19883378	4	Intergenic	CERV1
253	ATTT	408	6304	407	chrY:19923084-19930203	4	Intergenic	CERV1
254	CCAC	409	8113	408	chrY:19950346-19959276	4	Intergenic	CERV1
255	AGCC	401	7763	409	chrY:21009665-21018238	2	Intronic (rotein similar to Gag-Pol polyprotein)	CERV1
256	TGCC	586	7709	586	chrY:21672630-21681511	4	Intergenic	PtERV-2a
257	TGCC	586	7708	586	chrY:21907241-21916121	4	Intergenic	PtERV-2a
258	GGAC	373	6157	379	chrY:23061393-23068302	11	Intronic (protein transducin (beta)-like 1Y-linked)	PtERV-1c
260	GACC	379	6597	379	chrY:23460455-23467810	11	Intergenic	PtERV-1c
261	GTGA	379	7484	379	chrY:23509406-23517648	11	Intergenic	PtERV-1c
