# Supplementary material for: Chimpanzee-Specific Endogenous Retrovirus Generates Genomic Variations in the Chimpanzee Genome
Source: PLoS One. 2014 Jul 2;9(7):e101195. doi: 10.1371/journal.pone.0101195 (PMC4079660; doi:10.1371/journal.pone.0101195)
Supplement: Table S2 — Summary of chimpanzee-specific solitary LTR copies. (XLSX) [file pone.0101195.s006.xlsx]

## Sheet: Solitary LTR
Table S2. Summary of chimpanzee-specific solitary LTR copies.
Number	TSD	Size	Chromosome position (panTro3)	Gene density (2MB)	Intronic , Intergenic, Exonic (based on NCBI panTro2 version)	Subfamily
5	­	243	chr1:123818061-123818191	30	Intergenic	CERV1
7	AAAG	409	chr1:125560746-125561155	34	Intergenic	CERV1
8	TTTG	379	chr1:128816618-128816997	35	Intergenic	PtERV-1c
11	TCAC	409	chr1:217859690-217860099	9	Intergenic	CERV1
12	­	296	chr3:5200694-5200990	9	Intergenic	PtERV-1c
17	TGCC	379	chr3:51331095-51331474	49	Intergenic	PtERV-1c
18	GCAC	408	chr3:59337252-59337659	25	Intergenic	CERV1
19	AAAC	379	chr3:59959223-59959602	17	Intronic (mRNA similar to FLJ42117 protein)	PtERV-1c
20	GGCT	324	chr3:73185388-73185712	11	Intergenic	CERV1
21	GGG	379	chr3:77421395-77421774	16	Intergenic	PtERV-1c
26	GTAAT	578	chr3:98977255-98977833	5	Intergenic	PtERV-2c
30	GGTC	618	chr4:4095066-4095684	35	Intergenic	PtERV-2c
32	TGAT	379	chr4:32253618-32253997	3	Intergenic	PtERV-1c
33	­	407	chr4:33977883-33978290	3	Intergenic	CERV1
34	CCAT	379	chr4:50666615-50666994	16	Intronic (mRNA glycerol kinase 2)	PtERV-1c
37	GAGC	409	chr4:61836106-61836515	30	Intergenic	CERV1
40	CATA	379	chr4:93948541-93948920	8	Intergenic	PtERV-1c
42	ATAC	393	chr4:115583571-115583964	24	Intergenic	CERV1
46	GAGG	379	chr4:162748980-162749359	8	Intergenic	PtERV-1c
48	TATTT	566	chr5:35270920-35271487	28	Intronic (mRNA similar to developmentally regulated protein TPO1)	PtERV-2c
49	CT	143	chr5:35340782-35340925	29	Intronic (mRNA similar to developmentally regulated protein TPO1)	PtERV-1c
50	GAAT	379	chr5:38545906-38546285	20	Intergenic	PtERV-1c
57	TATG	379	chr5:78050389-78050768	22	Intergenic	PtERV-1c
58	GGTT	379	chr5:92090189-92090568	5	Intergenic	PtERV-1c
62	CCAC	379	chr5:109034487-109034866	12	Intergenic	PtERV-1c
66	ATAT	408	chr6:76956882-76957290	5	Intronic (mRNA hypothetical protein LOC740102)	CERV1
69	GAGT	379	chr6:155546913-155547292	13	Intergenic	PtERV-1c
74	CTAG	698	chr7:24124761-24125459	-	-	PtERV-1c
75	GTAC	379	chr7:35064119-35064498	19	Intergenic	PtERV-1c
78	CAAC	375	chr7:42471259-42471634	31	Intergenic	PtERV-1c
82	­	345	chr7:53170511-53170856	13	Intergenic	CERV1
83	GTTC	511	chr7:53938935-53939429	32	Intergenic	PtERV-2c
88	GAGT	492	chr7:65196167-65196659	38	Intergenic	PtERV-2b
89	AGGC	379	chr7:65508097-65508476	33	Intronic (mRNA radical S-adenosyl methionine and flavodoxin domains 1)	PtERV-1c
90	GTGT	379	chr7:79083643-79084022	6	Intronic (mRNA membrane associated guanylate kinase, WW and PDZ domain containing 2)	PtERV-1c
91	TCAG	379	chr7:84340430-84340809	4	Intergenic	PtERV-1c
95	GAGG	408	chr8:7733311-7733719	76	Intronic (mRNA hypothetical protein LOC736552)	CERV1
96	GTA	323	chr8:7999829-8000153	73	Intergenic	PtERV-1c
97	GTGA	380	chr8:8425327-8425706	58	Intronic (mRNA similar to LOC649305 protein)	PtERV-1c
98	GTGC	379	chr8:30073328-30073707	17	Intergenic	PtERV-1c
102	CAC	379	chr8:100472077-100472456	21	Intergenic	PtERV-1c
103	AGAG	592	chr8:131292916-131293508	20	Intronic (mRNA leucine rich repeat containing 6)	PtERV-2c
104	GGAA	379	chr8:137750505-137750884	6	Intergenic	PtERV-1c
105	GAGT	408	chr9:2778948-2779356	9	Intergenic	CERV1
106	AACT	393	chr9:44709981-44710374	8	Intergenic	CERV1
108	AACC	377	chr10:34410457-34410827	6	Intergenic	PtERV-1c
111	ACAG	409	chr10:62546807-62547216	8	Intergenic	CERV1
112	CCAC	447	chr10:80036863-80037310	13	Intergenic	PtERV-1c
117	GTAG	379	chr11:5396084-5396463	104	Intronic (mRNA tripartite motif-containing 6)	PtERV-1c
121	GGGT	379	chr11:58284954-58285333	54	Intergenic	PtERV-1c
122	CTTC	379	chr11:69289951-69290330	45	Intergenic	PtERV-1c
124	ATAT	379	chr11:71375770-71376149	34	Intergenic	PtERV-1c
128	GAAT	323	chr12:4831442-4831765	27	Intergenic	CERV1
131	GTGT	409	chr12:14538186-14538595	17	Intergenic	CERV1
133	ATAT	379	chr12:20329061-20329440	14	Intergenic	PtERV-1c
142	GTTC	324	chr12:64303750-64304074	12	Intronic (mRNA SRY (sex determining region Y)-box 5)	CERV1
143	ATAA	379	chr12:72037790-72038169	10	Intergenic	PtERV-1c
147	GTGA	619	chr12:85558044-85558663	10	Intergenic	PtERV-2a
149	AGTG	367	chr12:101368908-101369275	25	Intronic (mRNA transmembrane protein 16D)	PtERV-1c
150	TTCT	379	chr12:128924368-128924747	7	Intergenic	PtERV-1c
155	CAAC	514	chr13:24570730-24571244	20	Intergenic	PtERV-2b
156	ATAG	604	chr13:69032116-69032720	2	Intergenic	PtERV-2c
158	CATG	379	chr14:26694270-26694649	5	Intergenic	PtERV-1c
159	CACC	379	chr14:42668544-42668923	7	Intergenic	PtERV-1c
160	ATGT	379	chr14:44264524-44264903	14	Intergenic	PtERV-1c
161	AGAC	593	chr14:45519358-45519951	2	Intergenic	PtERV-2c
163	GCAT	409	chr14:86478264-86478673	2	Intergenic	CERV1
164	GGAC	589	chr14:106461840-106462429	42	Intergenic	PtERV-2c
165	GTTC	626	chr15:51081242-51081868	4	Intergenic	PtERV-2c
166	CTGT	409	chr15:51084070-51084479	4	Intergenic	CERV1
167	TCCC	282	chr15:59202593-59202868	8	Intergenic	PtERV-1c
168	ATTC	379	chr16:8260473-8260852	12	Intergenic	PtERV-1c
170-1	AACC	380	chr16:10653873-10654252	26	Intergenic	PtERV-1c
171	CTAT	379	chr16:25753656-25754035	12	Intergenic	PtERV-1c
174	CCTG	379	chr17:19927846-19928225	36	Intronic (mRNA acetyl-Coenzyme A carboxylase alpha)	PtERV-1c
175	AGAC	374	chr17:28435823-28436197	58	Intergenic	PtERV-1c
176	ATAA	408	chr17:36544868-36545276	42	Intronic (mRNA LOC454502)	CERV1
178	GTGT	374	chr18:4047827-4048201	36	Intronic (mRNA similar to Spir-1 protein isoform 1; Spir-1 protein)	PtERV-1c
179	CGTC	133	chr18:12644047-12644168	14	Intergenic	CERV1
180	TTAC	409	chr18:27541210-27541619	25	Intergenic	CERV1
183	GTCT	379	chr18:47295726-47296105	12	Intergenic	PtERV-1c
184	CTTC	323	chr18:66696016-66696339	8	Intergenic	CERV1
187	ATAT	379	chr19:23728856-23729235	23	Intergenic	PtERV-1c
192	CTTC	571	chr19:57003286-57003856	69	Intergenic	PtERV-2c
193	GTAC	379	chr19:57852360-57852739	63	Intronic (mRNA similar to LOC125893 protein)	PtERV-1c
194	TCTC	569	chr20:19090517-19091086	22	Intronic (mRNA hypothetical protein LOC738026)	PtERV-2c
195	­	52	chr20:20325607-20325659	16	Intergenic	CERV1
199	11	409	chr20:44393699-44393878	20	Intergenic	CERV1
200	GGCC	409	chr20:44395696-44396105	20	Intergenic	CERV1
201	CATG	379	chr20:56788257-56788636	23	Intergenic	PtERV-1c
204	­	363	chr22:32106026-32106389	9	Intronic (mRNA matrix metalloproteinase 24 (membrane-inserted))	PtERV-2b
210	GAGG	408	chr2A:80847857-80848265	8	Intronic (mRNA LOC459352)	CERV1
213	GTAG	379	chr2A:94948336-94948715	-	-	PtERV-1c
216	AAAC	379	chr2B:145340405-145340784	1	Intronic (mRNA low density lipoprotein-related protein 1B)	PtERV-1c
218	GAAG	379	chr2B:150598245-150598624	1	Intergenic	PtERV-1c
223	TGCG	379	chrX:7288904-7289283	9	Intergenic	PtERV-1c
224	TGCG	379	chrX:7328344-7328723	-	-	PtERV-1c
228	CCAG	379	chrX:41389005-41389384	22	Intergenic	PtERV-1c
231	AAGG	409	chrX:55873380-55873789	26	Intronic (protein hypothetical protein LOC746059)	CERV1
233	ATAG	379	chrX:82209937-82210316	3	Intergenic	PtERV-1c
234	CTCC	379	chrX:83298857-83299236	-	-	PtERV-1c
237	TAAC	379	chrX:90207140-90207519	4	Intergenic	PtERV-1c
238	CCAC	409	chrX:94960802-94961211	2	Intergenic	CERV1
240	GGTT	379	chrX:139017714-139018093	9	Intergenic	PtERV-1c
244	GTGG	378	chrY:17143675-17144053	11	Intergenic	PtERV-1c
249	CAAC	379	chrY:18203900-18204279	16	Intergenic	PtERV-1c
251	AGGC	379	chrY:18353165-18353544	16	Intergenic	PtERV-1c
259	AAAG	402	chrY:23073367-23073769	11	Intronic (protein transducin (beta)-like 1Y-linked)	CERV1
262	AT	379	chrY:23760247-23761429	11	Intergenic	CERV1
263	CT	379				CERV1
