# Supplementary material for: Chimpanzee-Specific Endogenous Retrovirus Generates Genomic Variations in the Chimpanzee Genome
Source: PLoS One. 2014 Jul 2;9(7):e101195. doi: 10.1371/journal.pone.0101195 (PMC4079660; doi:10.1371/journal.pone.0101195)
Supplement: Table S3 — Primer information for the PCR amplification of full-length chimpanzee-specific ERV copies. (XLSX) [file pone.0101195.s007.xlsx]

## Sheet: Full-Length
Table S3. Primer information for the PCR amplification of full-length chimpanzee-specific ERV copies.
Full-Length	Location (panTro3)	CERV Family	Forward primer	Reverse primer	Internal F (env)	Internal R (gag)	Polymorphism Level
Polymorphic test
PtERV6	chr1:125468308-125476683	CERV1	AGTTACTCACTATGATTCCC	GCAAAAAATGATAGCCATGGG	GTAACCTTGCAGAACCGGAG	AGATCAGATGAGAGCCAGGG	Polymorphic
PtERV16	chr3:45433666-45440678	CERV1	CAGCAGCCAAGAACACAGGG	GGAGATCTGGATTTAGCATGC	GTAACCTTGCAGAACCGGAG	AGATCAGATGAGAGCCAGGG	Fixed
PtERV22	chr3:79797793-79805259	CERV1	GAAGCTGAGGCATGGAGTAT	CCTTGCTGCCTAAAGATGCC	GTAACCTTGCAGAACCGGAG	AGATCAGATGAGAGCCAGGG	Fixed
PtERV38	chr4:84277109-84283659	CERV1	CCATTGGTCTATCAGTAAACAGG	TCTCATCAGTTCAAAAGTCCC	GTAACCTTGCAGAACCGGAG	AGATCAGATGAGAGCCAGGG	Fixed
PtERV39	chr4:84702372-84706749	CERV1	GTGAAAGCCTCTCAGTTGGG	GATTTACATGGCCTTCTAGTC	GTAACCTTGCAGAACCGGAG	AGATCAGATGAGAGCCAGGG	Fixed
PtERV45	chr4:162714964-162725497	CERV1	CTTGAGGCTTAAAGGAAGGC	CTACCTTCACCAAACTGGGC	GTAACCTTGCAGAACCGGAG	AGATCAGATGAGAGCCAGGG	Fixed
PtERV55	chr5:57542449-57549686	CERV1	GTGTGATAAGTTCTGTGAGCC	CATCTCAATGGTGACAAGCCC	GTAACCTTGCAGAACCGGAG	AGATCAGATGAGAGCCAGGG	Fixed
PtERV73	chr7:21481857-21490553	CERV1	GTTGACTCTGAAAAGCTGGC	TTCACATGCCCAAGTTCCTC	GTAACCTTGCAGAACCGGAG	AGATCAGATGAGAGCCAGGG	Fixed
PtERV76	chr7:35194073-35202438	CERV1	TGGTGTCTTAGAGGAATGCC	AGATGGGATTAGATGCAGCC	CCAACAGTTACGCAAGTTAAGCAC	AGATCAGATGAGAGCCAGGG	Fixed
PtERV92	chr7:139514518-139522055	CERV1	CAAAGTGAAGGATGTGTGCC	ATTTCTGAGAGGGAAGTGGG	GTAACCTTGCAGAACCGGAG	AGATCAGATGAGAGCCAGGG	Fixed
PtERV100	chr8:69796451-69803751	CERV1	AAGTTCCACTAAGGATCCC	TCTCTGGGCCTTATTCAGCAC	CCAACAGTTACGCAAGTTAAGCAC	AGATCAGATGAGAGCCAGGG	Fixed
PtERV101	chr8:95303871-95311068	CERV1	GCACCCCTAAACTCCCTGTTG	CAGAAGACAAGAAAGACGTGG	GTAACCTTGCAGAACCGGAG	AGATCAGATGAGAGCCAGGG	Polymorphic
PtERV115	chr10:130350839-130356674	CERV1	GGTGGTAAGTATCTCCAGGG	GAGAGAAAGCTGGTTCAGGC	GTAACCTTGCAGAACCGGAG	AGATCAGATGAGAGCCAGGG	Fixed
PtERV130	chr12:8713323-8719227	CERV1	GGTGTGTTGACAGTTATACCC	AGCAACCAATCTTTCCTGGC	CCAACAGTTACGCAAGTTAAGCAC	AGATCAGATGAGAGCCAGGG	Polymorphic
PtERV140	chr12:56377477-56383885	CERV1	TGCCTTGTCGATTAGAGGAC	GCACCAGGAGGAATAGGAGC	CCAACAGTTACGCAAGTTAAGCAC	AGATCAGATGAGAGCCAGGG	Fixed
PtERV144	chr12:72044535-72053687	CERV1	AGGACCATGGACTAACAGGG	CACTTCATGATCTAGCAATGGC	GTAACCTTGCAGAACCGGAG	AGATCAGATGAGAGCCAGGG	Polymorphic
PtERV154	chr13:23373179-23379860	CERV1	TAGTGGCAGTTTCTGTAGGG	AGAGAGGTCTCAGGTAGAGG	GTAACCTTGCAGAACCGGAG	AGATCAGATGAGAGCCAGGG	Fixed
PtERV162	chr14:57620224-57626976	CERV1	ACTTCTTGGAGACTGCTGGC	GTCTCACAGAACTAAAGGGC	GTAACCTTGCAGAACCGGAG	AGATCAGATGAGAGCCAGGG	Fixed
PtERV172	chr16:31721622-31729580	CERV1	GTAGCAGAATGTGTGACTCC	ATAGCAGCAGTATCATCAGCC	ggcttcaaggtccaaatctt	AGATCAGATGAGAGCCAGGG	Fixed
PtERV188	chr19:32862751-32869667	CERV1	GACTAACGGCTGGAACCGCC	CAGAGCAAGATTTTCCAGGG	GTAACCTTGCAGAACCGGAG	AGATCAGATGAGAGCCAGGG	Fixed
PtERV190*	chr19:48312517-48321214	CERV1	CCTAAATTCTTCCACTCCTG	GTACCCAGGTGAGTCAGGTC	GTAACCTTGCAGAACCGGAG	AGATCAGATGAGAGCCAGGG	Polymorphic
PtERV202*	chr21:337149-345911	CERV1	CTACTGCCAGCCTACTCCTC	TTGGGGTGGAAGGAAAAGGG	GTAACCTTGCAGAACCGGAG	AGATCAGATGAGAGCCAGGG	Polymorphic
PtERV205	chr22:47899119-47900265	CERV1	CATGGAGGGTGGAAGTGAACC	CAAAATGTCACTGTCCGAGGG	GTAACCTTGCAGAACCGGAG	AGATCAGATGAGAGCCAGGG	Fixed
PtERV206*	chr2A:31741318-31749759	CERV1	GGCTGTCTTGCTATGTACCC	TACTCAATCTGGCCTTTGCC	GTAACCTTGCAGAACCGGAG	AGATCAGATGAGAGCCAGGG	Fixed
PtERV236	chrX:89913208-89921801	CERV1	ATACTGTGAGGTCAGCATGGC	TTAGGAAGTCTGGGATCTCC	CCAACAGTTACGCAAGTTAAGCAC	TGTGCCAGCTCCAGTTTCAG	Polymorphic
PtERV241	chrX:139884650-139893244	CERV1	CATGTTGTTGAACTGAGAGGC	GCATACAGCCCTTGAAGTTG	GTAACCTTGCAGAACCGGAG	AGATCAGATGAGAGCCAGGG	Fixed
PtERV1*	chr1:23983892-23991832	CERV2	CGGCAGCTCGCTCATCGGTG	GACCTTCAGATTCTCTCGCG	CTTACTATGAAGGTATTGCC	GGAGTCGTCAGTGTCTGTCC	Fixed
PtERV14*	chr3:20716585-20725581	CERV2	TCTGGTGCCTCCGTTATTCC	TTCAGTGTTGCTGCAATGGG	ATCCCCCTGGTTTAGCACCC	AGAGGCGAGGAGATTGACGG	Fixed
PtERV65*	chr6:53602017-53610941	CERV2	TTTCTGCTACCATCCAAGGG	CCTTACCAGATACTTTTCCC	CTTACTATGAAGGTATTGCC	AGAGGCGAGGAGATTGACGG	Fixed
PtERV247	chrY:17808911-17817549	CERV2	CTTAGTTCCTGTGTGTTTCCAG	TCAGTTTCACCTCTGAGCCC	CTTACTATGAAGGTATTGCC	GGAGTCGTCAGTGTCTGTCC	Fixed
PtERV256*	chrY:21672630-21681511	CERV2	TCTTTATGTTGTTGTAGGGC	TTCCAAGGGTGACAGATGGC	CCAATCCCCCTGGTTTAGTAC	GGCGTAAGTGGGAAGGTGC	Fixed
PtERV257*	chrY:21907241-21916121	CERV2	AGGAGCCAAGAAGTCTGGAGC	CTGTATACCTACTTTGCAGCC	CCAATCCCCCTGGTTTAGTAC	GGCGTAAGTGGGAAGGTGC	Fixed
PtERV43#	chr4:118672506-118680546	CERV1	GAGGTAATAAAATGGAGGGC	GATGTAAAGATGGGAACAGGG			Fixed
PtERV203#	chr22:15492932-15500897	CERV1		CGAATGCTAGCGTCCCAGGC	AGAAGGCAGGAATGTCAGGC		Fixed
PtERV226#	chrX:34306375-34314666	CERV1	ACGTGATGGGTATGTGTGGC	CATAATTCAGCCCATAACAGTGG			Fixed
*Retrotransposition-competent PtERVs (rcPtERVs)
#Non-classical PtERV insertions (NCPIs)
