# Supplementary material for: Chimpanzee-Specific Endogenous Retrovirus Generates Genomic Variations in the Chimpanzee Genome
Source: PLoS One. 2014 Jul 2;9(7):e101195. doi: 10.1371/journal.pone.0101195 (PMC4079660; doi:10.1371/journal.pone.0101195)
Supplement: Table S4 — Primer information for the PCR amplification of chimpanzee-specific solitary LTR copies. (XLSX) [file pone.0101195.s008.xlsx]

## Sheet: Solitary LTR
Table S4. Primer information for the PCR amplification of chimpanzee-specific solitary LTR copies.
Solitary LTR	Location (panTro3)	CERV Family	Forward primer	Reverse primer	Polymorphism Level
Solo7	chr1:125560746-125561155	CERV1	AGAAGTAGAGGTGAGGAAGG	TAACATACCTGACCACAGACC	Fixed
Solo11	chr1:217859690-217860099	CERV1	CGGAAGAAGCCTCAGGAACC	AAGACCGAGTATAGCTTGGC	Fixed
Solo17	chr3:51331095-51331474	CERV1	TAGGATTAGCCTCTTCAAGGC	AGCTTCCTTCATCTCCAGGC	Fixed
Solo18	chr3:59337252-59337659	CERV1	CCATACAATCATACAATCTACG	TGTCAGTTGTCAGAAAGTCC	Fixed
Solo34	chr4:50666615-50666994	CERV1	CCAGGTAAGAAGGATATGCC	TCTAAAGGTAACTCCAGGGCC	Fixed
Solo37	chr4:61836106-61836515	CERV1	CAGCTTGGCACTCCTGAAC	CCTCTCTTTGCCACCAATG	Polymorphic
Solo58	chr5:92090189-92090568	CERV1	AGAAACTGGTGTTCCTCCAC	GGGTTGGTTTCCTGCTTACTT	Fixed
Solo74	chr7:24124761-24125459	CERV1	CCATCTCCTACCCTGACAAC	CAGTGGTAGGTGATGTGTATG	Fixed
Solo90	chr7:79083643-79084022	CERV1	GCACAGGATATTGCTTTCC	CTTACATTCTCAGGCTCCTC	Fixed
Solo112	chr10:80036863-80037310	CERV1	AGAGTTCACAGTTCCCTCCC	GAACACCTGACAGACTTGGG	Fixed
Solo124	chr11:71375770-71376149	CERV1	AGCATTATTCTGAAGAGGGG	GGGAGAAGGGTGATACAGGC	Polymorphic
Solo133	chr12:20329061-20329440	CERV1	TTAGCAGAATGATGGCTCCC	GGTTGAAAGTGAAGAAGCTGG	Fixed
Solo166	chr15:51084070-51084479	CERV1	AGGACAGGAACTGGGACAGG	GTAGTCTTAAATGATGCTAGC	Fixed
Solo176	chr17:36544868-36545276	CERV1	TCCATTGCCTTCCTCTTTGC	GCAGTGATGGTAAATAAGC	Fixed
Solo180	chr18:27541210-27541619	CERV1	CCCTTTTCAGAAGTCAGACC	TATCACATCGGCAGCTCG	Fixed
Solo216	chr2B:145340405-145340784	CERV1	CATTGCCTCTGCCTTGTTGG	CTTGAGGTCTCATTTCTTCTG	Fixed
Solo228	chrX:41389005-41389384	CERV1	GAATACTGGACAGTTGAAGG	GTGTGCAAGGATACATGTGC	Fixed
Solo48	chr5:35270920-35271487	CERV2	GTCTTGAGAGGTTAGTGTGG	CTAACAGACACTTGAGACAAC	Polymorphic
Solo83	chr7:53938935-53939429	CERV2	GTCAACCCTCTGCTCATTG	CAAATCCAGGCTCTTGTGGTG	Polymorphic
Solo161	chr14:45519358-45519951	CERV2	ACTGGAGAGCCTAGGAGGAC	GCACCACTTCCTTCATTGCG	Fixed
Solo12#	chr3:5200694-5200990	CERV1	GACTGGGTCTATATTAGGC	CTAACAATCAACTCTCTAGGG	Fixed
Solo33#	chr4:33977883-33978290	CERV1	GCTGACCAATTCTCTTTTATTCCC	GACCTCTGAAATCAAATTAGTCC	Fixed
Solo82#	chr7:53170511-53170856	CERV1	CTCTTTAGCTTTACCTCTTGCC	AACACACTTTCAAATTCCGC	Fixed
Solo204#	chr22:32106026-32106389	CERV2	GGTAGCTGGATTACACCTGGG	ATCCCAGCACATCTGAAGCC	Fixed
# Non-classical PtERV insertions (NCPIs)
