# Supplementary material for: Chimpanzee-Specific Endogenous Retrovirus Generates Genomic Variations in the Chimpanzee Genome
Source: PLoS One. 2014 Jul 2;9(7):e101195. doi: 10.1371/journal.pone.0101195 (PMC4079660; doi:10.1371/journal.pone.0101195)
Supplement: Table S6 — NCPI events in the chimpanzee genome. (XLSX) [file pone.0101195.s010.xlsx]

## Sheet: Sheet1
Table S6. NCPI events in the chimpanzee genome.
Losus	5' Microhomology	5' Micro (bp)	3' Microhomology	3' Micro (bp)	Del size (bp)	GC contents	Gene density
PtERV12	­	0	CAC	3	1149	0.45	9
PtERV33	­	0	TAA	3	7	0.34	4
PtERV43	TGA	3	­	0	1487	0.35	4
PtERV82	TG	2	­	0	37207	0.39	5
PtERV203	­	0	­	0	10681	0.43	33
PtERV204	­	0	­	0	430	0.45	13
PtERV226	­	0	CA	2	405	0.36	8
