# Supplementary material for: Chimpanzee-Specific Endogenous Retrovirus Generates Genomic Variations in the Chimpanzee Genome
Source: PLoS One. 2014 Jul 2;9(7):e101195. doi: 10.1371/journal.pone.0101195 (PMC4079660; doi:10.1371/journal.pone.0101195)
Supplement: Data S1 — Consensus sequences of PtERV subfamilies from Repbase [42]. (TXT) [file pone.0101195.s011.txt]

>CERV1_LTR
tgaaaagagccgggcacattcctcagccccgggctcaaaacaaacaagcccagtacaaacacatcccatcctcccatcccaccacatatcaccatatatctcttaaacttcccccgggctcaaaacaaacaagcccagtacaaacaccaccaggaaagtctccgataaggggacagatgaggggacagccgttcaaagttttactgaaagagcgggaaccaaaagaattcctttgttcccctgtaactttcaggctataaaaaagcaaacactcgcattgttcagggccctcttgtatgcggtggaatggagggaccaggttcgaacttgtagtaaagatccttgccgcttggctttgactctggactctggtggtcttctttggggaacaaacggtctgggcataaca
>PtERV1c_LTR
tgaaaggagccgggcacattcctcagccccgggctcaaaacaaacaagcccagtacaaacacatcccatcctcccatcccaccacatatcgccatatatctctcaaacttcctgagcccagtacaaacaccaccaggaaagtctccgataaggggacagccgttcaaagttttactgaaagagcgggaaccaaaagaattcctttgttcccctgtaactttcaggctataaaaagcaaacactcgcattgttcagggccctcttgtatgctgtggaatggagggaccaggttcgaacttgtagtaaagatccttgccgcttggctttgactctggactctggtggtcttctttggggaactaacggtctgggcataaca 
>CERV2_LTR
tgagagaccccagagaaaaacaccagatggtcactagaaaaacaccggatggccactagaaaaacaccagatggccaggagtcagggtgtgtcaatggctatcaaagacaccagatgcccagggtagggcaaggagcccctctcccccccagtgttcccagaactaaagcaggaaaacatttccaggaaatacctcctgccacctataagccccctgaccaaccagcgtgagacagctagctcaggccataattagaaccaaccagttacttccaaacctcacgccctaagacttttcaaatgtgtgacccaatcagcttattgtaacctccccctgtttgaatttgtaacctccccctgtttgaatttgtagtttttgcctttataagcagtgtgtaacagtcattcggggtctcctggcctcatacgctggggaccctagcgcgctagtaataaagagtgtctctttgctgtaatctccgtgtcgagtggtctctggcggcggccctatcccgaagtaagaatcttgagagaggttctaaca
>PtERV2a_LTR
tgagagaccctagagaaaaacgctagacagtctcttaaggaaaaacaccagctagtctcttagagaaaaacaccagatggccacttgaaaaacacctgatggtcaggagtcagggtgtgtcgatggctatcaagggcaccagaagcccagggcagggcagggagccccggtccccctcccctgttccgggaactaaaaacagaaaaacatttccaggaaatactgcccgccacctgtaagccccctgaccaaccagagtgagacagctggctcaggccataattaagaaccaatcagttactcccaatcctcgcgccttaatatgtgacccaatcaaatgtgtgtatcctccccttgtttgaatttgtaacctccccctaattgctgtgtaacccctcccttgttttgatgtgtggtttttgcctatataaactgtgtgaaaacagccgttcggggtctctcggcctcttgtgctggagaccctagcgcgctagtaataaagtgtgctctttgctgtgatctccgtgtcgggtggtctctggcggcggccccatcccgaagtagaatcttgagcaagattctaaca
>PtERV2b_LTR
tgagaaaccatagagaaaacatagccactaaaacaccagatggccaggagtcagggtgcgtcaatggctatcaaaaacaccagatgcccagggtaagacagggagcccccccccccccccagtgttcccggaactaaagcagaaaaacatttccaggaaatacctcctcccgcctataagccccctgaccaaccagtatgagacagctagctcagaccataattagaaccaatcagttacttccaaacctcgcgccctaaaactgttcaaatgtgtaacccaatcagcttattgtaacctccccctgtttgaatttgtggtttttgcctttataagcagtctgtaacagtcattcggggtctcctggcctcatgtgctggggaccctagcgcgctagtaataaatagtgtctctttgctgtgatctccgtgtcgagtggtctctggcggcggccccgtcccgaagcaggaatcttgagtaaggttccaaca 
>PtERV2c_LTR
tgagaaaccttagaaaaatatagccattaaaatagaaaaacacttagaaaaacactttgggaaaacatgtcagaaaaacatttcagaaaaacaagtcagaaaaacatttaccagatggacagtaccccacccgggtgtgtcaacagatggacaggagtccgggtccgggtgtggctatcagggacaccagatgtccagggtagtgtcccctacattcccagaaccaaagtagaaaaacatttccaggaaataccccttcccgcctgtgagccccctgaccaaccagtgtgggacagctggctcaggccatagttagaaaccaatcagttgcttccaaacctcgcgccttgaaccttttcaaatgtgtgaaccaatcaacttattgtaccccaccctgtttnaatttgtaacctccccctgtgtgactttgtggtttttgcctttataagcagtgtgcaacagccgttcggggtctctcggcctcttgtgctggggaccctagcgcgctagcaataaagagtgtctctttgctgtgacctccgtgtcgagtggtctctcgcggcggcccctctcgaacttggaatcttgagcaaggttccaaca 
